# Supplementary material for: ﻿Glacial history of Saxifragawahlenbergii (Saxifragaceae) in the context of refugial areas in the Western Carpathians
Source: PhytoKeys. 2024 Sep 20;246:295–314. doi: 10.3897/phytokeys.246.118796 (PMC11437128; doi:10.3897/phytokeys.246.118796)
Supplement: Supplementary material 1 — AFLP dataset of Saxifragawahlenbergii [file phytokeys-246-295_article-118796__-s001.xls]

## Sheet: AFLP dataset_S.wahlenbergii
pop. code
S1	1	1	0	1	0	0	0	0	0	0	0	1	0	0	1	0	1	0	1	0	1	0	1	1	0	0	1	1	0	0	0	0	1	0	1	0	0	1	1	1	0	1	1	1	0	0	0	1	1
S1	1	1	0	0	0	0	0	0	0	0	0	1	0	0	1	0	1	0	1	0	1	0	1	1	0	0	1	1	0	0	0	1	1	0	0	0	0	0	1	0	0	1	1	0	0	0	0	1	1
S1	1	1	0	1	0	0	0	0	0	0	0	0	0	0	1	0	1	0	1	0	1	0	1	1	0	0	1	1	0	0	0	0	1	0	1	0	0	0	1	1	0	1	1	1	0	0	1	1	1
S1	1	1	0	1	0	0	0	1	0	0	0	1	0	0	1	0	1	0	1	0	1	0	1	1	0	0	1	1	0	0	0	0	1	0	1	0	0	0	1	0	0	1	1	1	0	0	1	1	1
S1	1	1	0	0	0	0	0	1	0	0	0	1	0	0	1	0	1	1	1	0	1	0	1	1	0	0	1	1	0	0	0	0	1	0	1	0	0	0	1	0	0	0	1	1	0	0	0	1	1
S2	0	1	0	1	0	0	0	0	0	0	0	1	0	0	1	0	1	0	1	0	1	0	1	0	0	0	1	1	0	0	0	1	1	0	0	0	0	1	1	0	0	0	1	1	1	0	0	1	1
S2	0	1	1	1	0	0	0	0	0	0	0	1	0	0	1	0	1	0	1	0	0	0	1	1	0	0	1	1	0	0	0	1	1	0	0	0	0	0	1	0	0	0	1	1	1	0	0	1	1
S2	1	1	0	1	0	0	0	0	0	0	0	0	0	0	0	0	1	0	1	1	0	0	1	0	0	0	1	1	0	0	0	1	1	0	0	0	0	0	1	0	0	1	1	1	1	0	0	1	1
S2	1	1	1	0	0	1	0	0	0	0	0	1	0	0	0	0	1	0	1	0	1	1	1	1	0	0	1	1	0	0	0	0	1	0	0	0	0	0	1	0	0	1	1	0	1	0	0	1	1
S3	1	1	0	1	0	0	0	0	0	0	1	0	0	0	1	0	1	0	0	0	1	1	1	0	0	0	1	1	1	1	0	1	1	0	1	0	0	0	1	0	0	1	1	1	1	0	0	1	1
S3	1	1	0	1	0	0	0	0	0	0	1	0	0	0	1	0	1	0	0	0	1	1	1	0	0	0	1	1	1	1	0	1	1	0	1	0	0	0	1	0	0	1	1	1	1	0	0	1	1
S3	1	1	0	1	0	1	0	0	0	0	0	1	0	0	0	0	1	0	1	0	1	1	1	1	0	0	1	1	1	0	0	1	0	0	1	0	0	0	1	1	0	1	1	1	1	0	0	1	1
S3	1	1	0	1	0	0	0	0	0	0	0	1	0	0	1	0	1	0	0	0	1	1	1	1	0	0	1	1	0	0	0	1	1	0	1	1	0	0	1	1	0	1	1	0	1	0	1	1	1
S3	1	1	0	1	0	1	0	0	0	0	0	1	0	0	0	0	1	0	1	0	1	1	1	1	0	0	1	1	1	0	0	1	0	0	1	0	0	0	1	1	0	1	1	1	1	0	0	1	1
S4	1	1	0	1	0	1	0	0	0	0	0	0	0	0	0	0	1	0	0	0	1	1	1	1	0	0	1	1	0	0	0	1	0	0	1	0	0	0	1	1	0	1	1	1	1	1	0	1	1
S4	1	1	0	1	0	1	0	0	0	0	0	0	0	0	0	0	1	1	1	1	1	0	1	1	0	0	1	1	1	0	0	1	1	0	1	0	0	0	1	0	0	1	0	1	0	1	0	1	1
S4	1	1	0	1	0	1	0	0	0	0	0	0	0	0	1	0	1	1	1	0	1	0	1	1	0	0	1	1	1	0	0	0	1	0	1	0	1	0	1	1	0	1	0	1	0	1	0	1	1
S4	1	1	0	1	0	0	0	0	0	0	0	0	0	0	0	0	1	0	1	0	1	0	1	1	0	0	1	1	1	0	0	1	1	1	1	0	1	0	1	1	0	1	1	1	0	1	0	1	1
S4	1	1	0	1	0	1	0	0	0	0	1	0	0	0	1	0	1	0	0	0	1	1	1	1	0	0	1	1	0	0	1	0	1	0	1	0	0	1	1	0	0	1	1	0	0	0	1	1	1
S4	1	1	0	1	0	0	0	0	0	0	0	0	0	0	0	0	1	0	0	0	1	1	1	1	0	0	1	1	0	0	0	1	0	0	1	0	0	1	1	1	0	1	1	1	1	1	0	1	1
S4	1	1	0	0	0	0	0	0	0	0	0	0	0	0	1	0	1	0	1	0	1	1	1	1	1	0	1	1	0	0	0	1	1	1	1	0	0	0	1	1	0	1	1	1	0	1	0	1	1
S4	1	1	0	1	0	0	0	0	1	0	0	0	1	1	0	1	1	0	1	0	1	1	1	0	1	0	1	1	1	0	0	1	1	0	1	0	0	1	1	1	0	1	1	1	1	0	0	1	1
S4	1	1	0	1	0	0	0	0	1	0	0	0	1	1	0	1	1	0	1	0	1	1	1	0	1	0	1	1	1	0	0	1	1	0	1	0	0	1	1	1	0	1	1	1	1	0	0	1	1
S5	1	1	0	1	1	0	0	0	0	0	0	0	0	0	1	0	1	0	1	0	1	0	1	1	0	0	1	1	0	0	0	1	0	0	1	0	0	0	1	1	0	1	1	1	0	0	0	1	1
S5	0	1	1	0	1	0	1	0	0	1	1	0	0	0	0	0	1	1	1	1	1	0	1	1	0	0	1	1	0	0	0	0	0	0	0	1	0	0	1	1	0	1	1	1	0	0	0	1	1
S5	0	1	0	1	1	0	1	0	0	0	0	1	0	0	1	1	1	0	1	1	1	1	1	0	0	0	1	1	0	0	0	1	0	0	1	0	0	0	1	0	0	1	1	1	1	0	0	1	1
S5	1	1	0	0	0	0	0	0	1	0	0	0	0	0	0	0	1	0	1	0	1	1	1	1	0	0	1	1	0	0	0	0	1	0	1	0	0	0	1	1	0	1	1	1	1	0	0	1	1
S6	1	1	0	1	0	0	0	0	0	0	0	1	0	0	1	1	1	0	1	0	1	0	1	1	0	0	1	1	0	0	0	1	1	0	1	0	0	0	1	0	0	1	1	1	0	0	1	1	1
S6	1	1	0	0	0	0	1	0	0	0	0	1	0	0	1	1	1	0	1	0	1	1	1	1	0	0	1	1	0	0	0	0	1	0	1	0	0	1	1	1	0	1	1	1	0	0	0	1	1
S6	1	1	0	1	0	0	1	0	0	0	0	1	0	0	1	1	1	0	1	0	1	1	1	1	0	0	1	1	1	0	0	1	1	0	1	0	0	0	1	1	0	1	1	1	0	0	0	1	1
S6	1	1	1	1	0	0	1	0	0	0	0	0	0	0	1	0	1	0	1	0	1	1	1	1	0	0	1	1	0	0	0	1	1	0	1	0	0	0	1	1	0	1	1	0	0	0	0	1	1
S6	1	1	1	1	0	0	0	0	0	0	0	1	0	0	1	1	1	0	1	0	1	1	1	1	0	0	1	1	0	0	0	1	0	0	1	0	0	0	1	0	0	1	1	1	0	0	0	1	1
S6	1	1	1	1	0	0	1	0	0	0	1	0	0	0	1	0	1	0	1	0	1	1	1	0	0	0	1	1	1	0	0	0	1	0	0	0	0	0	1	0	0	0	1	1	0	0	0	1	1
S6	1	1	1	0	0	0	1	0	0	0	0	0	0	0	1	1	1	0	1	0	1	1	1	1	0	0	1	1	1	0	1	0	0	0	1	0	0	0	1	1	0	1	1	1	0	0	1	1	1
S7	1	1	0	1	0	0	1	0	0	0	0	0	0	0	1	1	1	0	1	0	1	1	1	1	0	0	1	1	0	0	0	1	1	0	1	0	0	0	1	0	1	1	1	1	0	0	0	1	1
S7	1	1	0	1	0	1	1	0	0	0	0	0	0	0	0	1	1	0	1	0	1	0	1	1	0	0	1	1	1	0	0	0	1	0	1	0	0	0	1	1	0	0	1	1	0	0	0	1	1
S7	1	1	0	1	0	0	0	0	0	0	0	0	0	0	0	1	1	0	1	1	1	0	1	1	0	0	1	1	0	0	0	1	1	0	1	0	0	1	1	1	0	0	1	0	0	0	1	1	1
S7	1	1	0	1	0	0	0	0	1	0	0	0	0	0	1	1	1	0	1	0	1	1	1	1	0	0	1	1	0	0	0	1	1	0	1	0	0	0	1	0	0	0	1	1	0	0	0	1	1
S7	0	1	0	1	0	0	1	0	1	0	0	1	0	0	0	1	1	0	1	0	1	0	1	1	0	0	1	1	0	0	1	1	0	0	1	0	0	1	1	1	0	1	1	1	0	0	0	1	1
S7	1	1	0	1	0	0	0	0	0	0	0	1	0	0	0	1	1	0	1	0	1	0	1	1	0	0	1	1	0	0	0	1	1	0	1	0	0	0	1	1	0	1	1	1	0	0	1	1	1
S7	1	1	0	1	0	1	1	0	1	0	0	0	0	0	1	1	1	0	1	0	1	1	1	1	0	0	1	1	0	0	0	1	0	0	1	0	0	0	1	0	0	1	1	0	0	0	1	1	1
S7	1	1	0	1	0	0	1	0	0	0	1	0	0	0	1	1	1	0	1	0	1	0	1	1	0	0	1	1	0	0	0	1	0	0	1	0	0	0	1	0	1	0	1	1	0	0	0	1	1
S8	1	1	0	1	0	1	0	0	0	0	0	0	0	0	0	0	1	0	1	0	1	1	1	1	0	0	1	1	0	0	0	1	1	0	1	0	0	0	1	0	1	1	1	1	0	0	1	1	1
S8	1	1	0	1	0	0	0	0	0	0	0	1	0	0	1	0	1	0	0	0	1	1	1	1	0	0	1	1	0	0	0	1	1	0	1	0	0	0	1	0	1	1	1	1	0	0	0	1	1
S8	1	1	0	1	0	0	0	1	0	0	0	0	0	0	1	1	1	0	1	0	1	1	1	1	0	0	1	1	0	0	0	1	1	0	1	0	0	0	1	0	1	0	1	1	1	0	1	1	1
S8	1	1	0	1	0	0	0	1	0	0	0	0	0	0	0	1	1	0	1	1	1	0	1	1	0	0	1	1	0	0	0	1	1	0	1	0	1	0	1	0	0	0	1	1	1	0	0	1	1
S8	1	1	0	1	0	0	0	1	0	0	0	0	0	0	0	1	1	0	0	0	1	0	1	0	0	0	1	1	1	0	0	0	1	0	1	0	1	0	1	1	1	0	1	1	1	0	1	1	1
S9	1	1	0	1	0	1	0	0	0	0	0	1	0	0	0	1	1	0	0	0	1	0	1	1	0	0	1	1	0	0	0	0	1	0	1	0	0	0	1	0	0	0	1	1	1	0	0	1	1
S9	1	1	0	1	0	1	0	0	0	0	0	1	0	0	1	1	1	1	0	1	1	1	1	1	0	0	1	1	0	0	0	0	0	0	1	0	0	0	1	1	1	0	1	1	1	0	0	1	1
S9	1	1	0	1	0	1	0	0	0	0	0	0	0	0	0	0	1	0	0	0	1	0	1	1	0	0	1	1	0	0	0	0	0	0	0	0	0	0	1	1	0	0	1	1	1	0	0	1	1
S9	1	1	0	1	0	1	0	0	0	0	0	0	0	0	0	1	1	0	0	0	1	1	1	1	0	0	1	1	0	0	0	1	1	0	0	0	0	0	1	0	0	0	1	1	0	0	0	1	1
S10	0	1	0	1	0	0	0	0	0	0	0	0	0	0	1	1	1	0	0	0	1	0	1	1	0	1	1	1	0	0	0	1	1	0	0	0	0	0	1	1	0	1	1	1	1	0	1	1	1
S10	0	1	0	1	0	0	0	0	0	0	0	0	0	0	1	1	1	0	0	1	1	1	1	1	0	0	1	1	0	0	0	0	1	0	0	0	0	0	1	1	0	1	1	0	1	0	1	1	0
S10	1	1	0	1	0	0	0	1	1	0	0	1	0	0	1	1	1	0	1	0	1	0	1	1	0	0	1	1	0	0	0	0	1	0	1	0	1	0	1	1	0	1	1	1	1	0	1	1	1
S10	1	1	0	1	0	1	0	0	0	0	0	0	0	0	0	1	1	0	0	1	1	1	1	1	0	0	1	1	0	0	0	0	0	0	0	0	0	0	1	1	0	0	1	1	1	0	0	1	1
[truncated: 164 more columns]
